# Supplementary material for: The lncRNAs RP1-261G23.7, RP11-69E11.4 and SATB2-AS1 are a novel clinical signature for predicting recurrent osteosarcoma
Source: Biosci Rep. 2020 Jan 6;40(1):BSR20191251. doi: 10.1042/BSR20191251 (PMC6944665; doi:10.1042/BSR20191251)
Supplement: Supplementary Tables S1-S6 [file BSR-2019-1251_supp.zip]

Archive with 6 entries (6 files):
- BSR-2019-1251_suppS1.xlsx
- BSR-2019-1251_suppS2.xlsx
- BSR-2019-1251_suppS3.xlsx
- BSR-2019-1251_suppS4.xlsx
- BSR-2019-1251_suppS5.xlsx
- BSR-2019-1251_suppS6.xlsx
