# Supplementary material for: The lncRNAs RP1-261G23.7, RP11-69E11.4 and SATB2-AS1 are a novel clinical signature for predicting recurrent osteosarcoma
Source: Biosci Rep. 2020 Jan 6;40(1):BSR20191251. doi: 10.1042/BSR20191251 (PMC6944665; doi:10.1042/BSR20191251)
Supplement: Supplementary Tables S1-S6 [file BSR-2019-1251_supp.zip › BSR-2019-1251_suppS1.xlsx]

## Sheet: Sheet1
Table S1 Differentially expressed mRNAs and lncRNAs
mRNA	logFC	logCPM	PValue		lncRNA	logFC	logCPM	PValue
ASPDH	-4.2734	3.33757	3.75e-13		RP11-169D4.2	-5.16837	9.06636	3.26334e-14
SCGB3A1	6.05352	6.44017	8e-12		FLJ26245	-5.55826	9.43603	1.17496e-11
SFTPB	6.71598	5.10734	9.15e-11		AP003025.2	-5.03849	8.24682	8.7598e-11
PRB2	8.15017	6.06471	9.03e-10		RP11-383J24.1	-3.12181	8.35403	1.34799e-10
FMO1	-3.87594	3.47351	1.06e-09		EAF1-AS1	-2.78115	8.02664	6.52921e-09
MEPE	3.89976	5.65315	1.36e-09		XXbac-BPG252P9.9	2.59126	9.16481	1.30295e-07
PAGE2	-3.09388	4.8052	3.42e-09		RP6-24A23.7	5.31466	7.7122	7.67445e-07
ZNF362	-1.93611	6.08961	8.86e-09		RP11-345P4.10	-2.44122	8.06014	1.37051e-06
HCRT	5.97984	4.05024	2.58e-08		RP11-299J3.8	-1.30429	9.41213	2.06297e-06
SCGB1A1	8.6462	5.96144	4.42e-08		AC132217.4	-3.00192	12.8619	1.21842e-05
ARID3B	-2.15072	3.5229	5.99e-08		CTC-425F1.4	2.15218	8.0665	1.24109e-05
NAPSA	4.00364	3.26737	1.1e-07		RP11-69E11.4	1.39518	9.46443	1.55095e-05
PRB1	7.11457	4.25033	1.83e-07		RP11-417E7.2	-1.93245	7.81767	1.84612e-05
SFTPC	9.06822	6.70266	1.96e-07		IQCH-AS1	-1.6716	8.32404	1.85054e-05
SFTPA2	8.05289	4.75893	1.98e-07		GS1-600G8.5	-2.02073	7.82767	4.07568e-05
SFTPA1	7.57654	4.30258	3.51e-07		HAS2-AS1	-1.50112	9.65084	6.19782e-05
SERTAD3	-1.1896	4.87688	4.28e-07		RP1-261G23.7	2.49388	9.69484	6.24162e-05
SCGB3A2	2.9004	4.6923	5.56e-07		RP11-81A22.5	1.82074	10.0615	0.000231336
GLTSCR1	-1.55801	4.29301	5.64e-07		RP11-162J8.3	-1.51182	8.17328	0.000332981
USP28	-1.50992	5.02923	7e-07		CTB-4E7.1	1.88921	8.06666	0.000390659
RGS4	-2.07876	3.18151	7.86e-07		LINC01549	1.24423	9.74994	0.000467686
TCF7L2	1.86897	5.16491	1.02e-06		RPPH1	2.20397	9.98154	0.000709075
IGF2	-2.06273	8.08156	1.03e-06		RP11-3P17.5	2.59572	11.6092	0.000779237
PSMC4	-1.00504	6.75782	1.76e-06		SATB2-AS1	1.17447	9.60475	0.00081731
CHRDL2	3.51542	4.54443	1.99e-06		RP11-358L22.3	1.23839	8.33739	0.000819217
MUC1	1.64017	4.66183	2.03e-06		TRMT2B-AS1	1.74761	8.02028	0.000850903
SAP25	-2.2591	3.07194	2.16e-06		RP11-426C22.5	-1.23218	7.71264	0.00168198
AHCYL2	-1.48682	4.48923	2.4e-06		CECR7	1.11039	8.0349	0.00169267
NETO2	-1.62436	5.15397	2.43e-06		CTD-2003C8.2	-1.20155	8.62221	0.00174989
CWF19L2	-1.4039	4.90084	2.51e-06		RP11-54O7.2	-1.11775	8.1803	0.00243255
AGER	1.80895	3.66495	2.89e-06		SNHG23	-1.11849	7.7521	0.00384304
PLEKHA2	-1.45285	5.43746	2.91e-06		RP11-254F7.3	-1.26036	8.09998	0.00392021
MYH3	-2.10522	3.16256	3.39e-06		CTD-2358C21.5	1.59021	7.88261	0.00490771
NUCKS1	-1.07178	7.5784	4.71e-06		RNU11	1.24109	9.27137	0.00557326
DHX57	-1.14838	4.54023	4.81e-06		RP11-603J24.17	1.00656	8.3055	0.00739179
CNBD2	-1.53899	3.32886	4.85e-06		LINC01551	-1.22184	8.16307	0.00804971
TMCC2	1.37824	3.49335	5.49e-06		CTD-2026K11.1	1.24998	8.28883	0.0084667
PDLIM3	-2.31263	5.30147	5.64e-06		LINC01287	1.36784	7.90539	0.0226366
STAC3	-2.01525	4.5355	5.7e-06		PVRL3-AS1	-1.16461	8.42849	0.0268184
WRAP53	-1.86046	5.17924	6.11e-06		RP11-553A10.1	-1.19199	9.47477	0.0309244
C10orf10	1.82265	5.03879	6.56e-06		RP11-1L9.1	-1.92949	7.87811	0.03138
BMP8A	1.51573	3.35731	8.21e-06		RP11-817J15.3	1.14292	8.3595	0.0343773
APOD	2.22261	4.04764	9.75e-06
DEFA1B	6.46946	3.29266	1e-05
TAC4	1.93544	3.94596	1.24e-05
AURKB	-1.22907	6.2385	1.48e-05
RASD1	1.61005	5.17577	1.53e-05
TBC1D19	-1.10824	3.60898	1.67e-05
ITPKC	-1.09346	3.67255	1.87e-05
SNX14	-1.03946	6.05874	1.89e-05
CHRNA1	-2.42152	4.26844	1.9e-05
WIF1	2.64717	5.05289	2.09e-05
LGR6	1.73916	3.25757	2.6e-05
DENND3	-1.3123	3.70545	2.67e-05
EPCAM	1.76597	3.84192	2.78e-05
ZNF710	-1.13246	4.09158	3.04e-05
GBP1	-1.22558	4.89564	3.09e-05
BAHCC1	-1.44502	4.214	3.22e-05
SYT12	1.45444	3.80765	3.74e-05
RASGRP2	1.53004	4.24849	4.21e-05
HGF	-1.54983	3.60852	4.49e-05
KLHL41	-2.64823	4.14273	5.55e-05
ZNF461	-1.1456	3.56792	6.24e-05
VEGFA	1.36289	7.79002	7.97e-05
GRAMD1B	1.08475	4.07725	8.49e-05
AOC3	1.25953	4.716	8.5e-05
FST	-1.18638	4.05918	9.58e-05
SSX2B	-2.22127	3.88007	9.89e-05
STPG1	-1.24758	3.59647	0.000106327
RANGRF	-1.12827	5.76436	0.000119083
VCAM1	-1.33401	4.79002	0.000134165
GPRC5A	1.55449	3.2558	0.000138956
NOX4	-1.43002	3.17105	0.000152568
MYL1	-2.92314	5.25533	0.000155463
BMP8B	1.26305	4.99804	0.000159098
CORT	1.41004	3.89233	0.000175388
SUGCT	-1.0778	4.36057	0.000187926
GNG4	1.56479	4.33704	0.000190298
GOLGA8A	1.10862	3.63174	0.000201352
CHMP4C	1.55252	3.83239	0.000221766
ITGA10	1.18709	5.64504	0.000246186
TPD52	1.22348	4.53604	0.000252947
SLC8A3	1.52566	4.86616	0.000257095
C1QTNF3	-1.89263	6.20731	0.000264781
EFHD1	1.23508	5.14763	0.000298257
RPL26	-1.01258	11.9917	0.000298533
NDN	1.44428	4.20842	0.000360674
TNNC2	-2.39741	5.04064	0.000388505
ASPHD1	-1.17877	3.1314	0.000390097
MEST	-1.51633	5.54195	0.00039173
AMELX	5.05396	4.96322	0.000413013
CRIP1	1.14275	8.73615	0.000418776
DLL1	1.31639	3.15952	0.000451014
ISM1	1.45457	3.17521	0.000476033
PPP1R14A	1.55924	3.72754	0.000479874
TDRP	1.09797	3.38574	0.000492439
RASL11B	-1.21776	3.3113	0.000501568
JCHAIN	2.64287	5.53055	0.000501825
LYNX1	1.13908	3.20536	0.000518243
SYT15	1.08709	3.7583	0.000571169
CPE	1.04203	9.58814	0.000574867
TSPAN11	1.09766	5.05241	0.000586021
COL13A1	1.08241	5.3781	0.00059587
CYFIP2	1.3261	5.51971	0.00065792
TTLL7	1.67365	4.15676	0.000671558
CRYBA2	2.32576	3.16078	0.000703221
KRT18	1.11729	3.62105	0.000724891
GBP5	-1.2767	3.07406	0.00078567
GAL	1.81524	4.48819	0.00078753
SAA1	-2.13373	3.13226	0.00083226
COL8A2	-1.44625	5.38072	0.00084346
CPNE5	1.05874	4.1524	0.000872397
RHBDL2	1.04531	6.13227	0.000977032
NPW	1.6618	5.30866	0.00107409
COL22A1	1.63792	5.93329	0.00111255
MLC1	1.43151	4.31863	0.00123669
TNFRSF11B	1.11796	3.85803	0.00130304
CHST13	1.20578	3.89733	0.00130933
NTNG1	-1.2238	3.39171	0.00139898
IGF1R	1.09223	4.60476	0.00145261
TPSAB1	1.56959	3.895	0.00158598
IQCF3	1.32209	3.37836	0.00166872
SEMA6D	1.04766	3.87981	0.00168935
DMP1	1.70623	5.37354	0.00170426
INADL	-1.0781	4.53431	0.00188551
HBB	1.82996	9.8855	0.00206485
ATF3	1.04252	3.94219	0.00214931
CKMT2	1.45012	3.64338	0.00226876
OR4F17	1.12963	3.86344	0.002604
FOS	1.15633	7.10701	0.00263045
CGREF1	1.09037	5.82651	0.00263515
C11orf70	1.00716	3.2798	0.00266626
TPSB2	1.61378	3.65007	0.00268917
DSCR8	-1.7325	3.68654	0.00274629
CDYL2	1.22046	3.1902	0.00305359
PTN	-1.15535	8.19254	0.0032828
CXCL8	1.62274	3.5878	0.00350428
MSC	-1.05781	4.26229	0.00381951
GLI1	1.20698	3.39206	0.00401056
WFDC2	1.61652	3.504	0.00411246
ADGRD1	1.02778	4.46397	0.00438649
PYGM	1.17865	3.9135	0.00497737
COL11A2	1.30919	7.69255	0.00520437
FOSB	1.37955	4.23249	0.00563983
CHI3L1	1.67311	3.45185	0.00574495
HRC	1.51836	3.04728	0.00597747
FRZB	1.20605	3.51002	0.00663679
TMEM145	1.23311	3.16528	0.00669925
MMP1	-1.24719	3.47131	0.00672908
ALDH1A1	1.34468	4.42601	0.00695665
PTPRZ1	1.2777	5.25253	0.00744095
ANGPTL4	1.05426	5.68566	0.00818924
CAMK2B	1.17285	3.53246	0.00837671
PEG3	-1.59927	3.10956	0.00907183
SCARA5	1.22917	3.62948	0.00909507
DAZ1	2.32689	3.61427	0.00911625
SCRG1	1.40434	3.09489	0.00968083
IL17B	2.02403	3.70835	0.00984527
MFI2	-1.06985	6.84097	0.0102492
PI15	1.2044	3.77536	0.0104974
SLC38A5	1.01385	6.03805	0.0106567
HBA2	1.43538	9.80286	0.0112633
NKG7	-1.01756	3.50681	0.0118122
CILP2	-1.14237	3.62864	0.0120986
PHEX	1.03414	3.30007	0.012456
C2orf82	1.32719	4.71025	0.0128932
NPB	1.08318	5.01966	0.0148307
SCUBE3	1.12733	3.3783	0.0157037
SLC13A5	1.14103	3.76158	0.0172266
MT1A	1.0171	4.08045	0.0184464
ASPN	-1.13729	6.35616	0.019844
MFAP4	-1.48771	6.37236	0.0198935
FAM133A	-1.13237	3.22666	0.0202088
ACTC1	-1.63586	4.19797	0.0204452
CA3	1.177	7.64298	0.0218136
OGN	-1.1787	6.25859	0.0231961
CHAD	1.10494	5.66716	0.0279692
BGLAP	1.24707	7.27597	0.029681
FMOD	1.05619	5.80333	0.0300171
MYLPF	-1.12875	5.19649	0.0303702
TP53	-1.27456	9.14041	0.0332503
NEB	-1.08192	4.13527	0.0337721
KCNK17	1.07497	3.52578	0.0422934
SLN	-1.06187	4.57356	0.0438876
