# Supplementary material for: The lncRNAs RP1-261G23.7, RP11-69E11.4 and SATB2-AS1 are a novel clinical signature for predicting recurrent osteosarcoma
Source: Biosci Rep. 2020 Jan 6;40(1):BSR20191251. doi: 10.1042/BSR20191251 (PMC6944665; doi:10.1042/BSR20191251)
Supplement: Supplementary Tables S1-S6 [file BSR-2019-1251_supp.zip › BSR-2019-1251_suppS2.xlsx]

## Sheet: Sheet1
Table S2 lncRNAs-mRNAs co-expression analysis (|Pearson correlation coefficient| > 0.4 and P-value < 0.05).
lncRNA	mRNA	cor	pvalue
AC132217.4	IGF2	0.614	7.65147e-11
AP003025.2	AMELX	0.433	1.61697e-05
AP003025.2	IQCF3	0.575	2.03267e-09
AP003025.2	OR4F17	0.524	8.168e-08
AP003025.2	TMEM145	0.488	7.85298e-07
CECR7	TCF7L2	0.47	2.30888e-06
CECR7	TTLL7	0.433	1.65198e-05
CTB-4E7.1	ADGRD1	0.517	1.31722e-07
CTB-4E7.1	BMP8A	0.622	3.73876e-11
CTB-4E7.1	BMP8B	0.677	1.23153e-13
CTB-4E7.1	C1QTNF3	-0.419	3.27225e-05
CTB-4E7.1	CA3	0.727	2.41762e-16
CTB-4E7.1	CGREF1	0.649	2.68419e-12
CTB-4E7.1	CHMP4C	0.746	1.53054e-17
CTB-4E7.1	CHST13	0.594	4.37136e-10
CTB-4E7.1	COL11A2	0.504	3.09989e-07
CTB-4E7.1	COL13A1	0.444	9.14019e-06
CTB-4E7.1	COL22A1	0.716	9.92817e-16
CTB-4E7.1	COL8A2	-0.606	1.49985e-10
CTB-4E7.1	CORT	0.558	7.52184e-09
CTB-4E7.1	CPE	0.605	1.75536e-10
CTB-4E7.1	CPNE5	0.471	2.09625e-06
CTB-4E7.1	CYFIP2	0.78	5.17541e-20
CTB-4E7.1	DMP1	0.618	5.1055e-11
CTB-4E7.1	EFHD1	0.51	2.09201e-07
CTB-4E7.1	EPCAM	0.511	1.94597e-07
CTB-4E7.1	GNG4	0.611	9.67629e-11
CTB-4E7.1	GRAMD1B	0.757	2.51461e-18
CTB-4E7.1	HCRT	0.413	4.32393e-05
CTB-4E7.1	ISM1	0.441	1.09241e-05
CTB-4E7.1	LGR6	0.594	4.4733e-10
CTB-4E7.1	MEPE	0.509	2.27523e-07
CTB-4E7.1	MFAP4	-0.578	1.598e-09
CTB-4E7.1	MLC1	0.439	1.21842e-05
CTB-4E7.1	MSC	-0.554	9.79321e-09
CTB-4E7.1	NPB	0.426	2.25121e-05
CTB-4E7.1	NTNG1	-0.428	2.04837e-05
CTB-4E7.1	OGN	-0.48	1.31071e-06
CTB-4E7.1	PHEX	0.58	1.36374e-09
CTB-4E7.1	PTN	-0.458	4.539e-06
CTB-4E7.1	PTPRZ1	0.748	1.10302e-17
CTB-4E7.1	PYGM	0.412	4.59842e-05
CTB-4E7.1	RASGRP2	0.451	6.49978e-06
CTB-4E7.1	RHBDL2	0.648	2.94742e-12
CTB-4E7.1	SLC8A3	0.644	4.45959e-12
CTB-4E7.1	SYT12	0.604	1.819e-10
CTB-4E7.1	TAC4	0.453	5.84477e-06
CTB-4E7.1	TCF7L2	0.462	3.57189e-06
CTB-4E7.1	TMCC2	0.735	7.49857e-17
CTB-4E7.1	TPD52	0.474	1.82693e-06
CTB-4E7.1	VCAM1	-0.458	4.40171e-06
CTB-4E7.1	WIF1	0.425	2.42198e-05
CTD-2003C8.2	ASPN	0.509	2.16718e-07
CTD-2003C8.2	C1QTNF3	0.621	3.95084e-11
CTD-2003C8.2	COL8A2	0.471	2.1255e-06
CTD-2003C8.2	FMO1	0.423	2.62924e-05
CTD-2003C8.2	MFAP4	0.474	1.85926e-06
CTD-2003C8.2	MSC	0.471	2.15499e-06
CTD-2003C8.2	OGN	0.555	9.73409e-09
CTD-2003C8.2	PDLIM3	0.496	5.02368e-07
CTD-2003C8.2	PTN	0.444	9.08114e-06
CTD-2003C8.2	RGS4	0.492	6.49698e-07
CTD-2026K11.1	BMP8A	0.449	7.31805e-06
CTD-2358C21.5	CDYL2	0.409	5.14819e-05
CTD-2358C21.5	TTLL7	0.505	2.84098e-07
EAF1-AS1	AMELX	0.528	6.27008e-08
EAF1-AS1	ARID3B	0.605	1.71926e-10
EAF1-AS1	ASPDH	0.419	3.27202e-05
EAF1-AS1	IQCF3	0.73	1.51504e-16
EAF1-AS1	MYH3	0.432	1.73052e-05
EAF1-AS1	OR4F17	0.739	3.93668e-17
EAF1-AS1	SCGB3A2	0.512	1.80301e-07
EAF1-AS1	SEMA6D	0.429	1.93673e-05
EAF1-AS1	TMEM145	0.747	1.15487e-17
EAF1-AS1	ZNF461	0.632	1.37241e-11
FLJ26245	CWF19L2	0.443	9.86014e-06
FLJ26245	PTPRZ1	0.432	1.73251e-05
FLJ26245	SAP25	0.477	1.54225e-06
GS1-600G8.5	FMO1	0.47	2.31682e-06
GS1-600G8.5	MMP1	0.408	5.47106e-05
GS1-600G8.5	SUGCT	0.444	9.4835e-06
HAS2-AS1	ADGRD1	-0.449	7.05957e-06
HAS2-AS1	BMP8A	-0.465	2.9311e-06
HAS2-AS1	BMP8B	-0.516	1.4076e-07
HAS2-AS1	CA3	-0.449	7.02812e-06
HAS2-AS1	CHMP4C	-0.499	4.245e-07
HAS2-AS1	CHST13	-0.458	4.36844e-06
HAS2-AS1	COL22A1	-0.513	1.65498e-07
HAS2-AS1	COL8A2	0.432	1.73003e-05
HAS2-AS1	CORT	-0.522	9.22352e-08
HAS2-AS1	CPE	-0.428	2.07046e-05
HAS2-AS1	CYFIP2	-0.553	1.05133e-08
HAS2-AS1	GNG4	-0.447	7.8049e-06
HAS2-AS1	GRAMD1B	-0.547	1.64214e-08
HAS2-AS1	LGR6	-0.42	3.13417e-05
HAS2-AS1	MFAP4	0.402	6.96918e-05
HAS2-AS1	MSC	0.524	8.2738e-08
HAS2-AS1	NPB	-0.462	3.58627e-06
HAS2-AS1	NTNG1	0.422	2.8372e-05
HAS2-AS1	OGN	0.555	9.13148e-09
HAS2-AS1	PHEX	-0.414	4.181e-05
HAS2-AS1	PI15	0.462	3.63778e-06
HAS2-AS1	PTN	0.495	5.25289e-07
HAS2-AS1	PTPRZ1	-0.501	3.73469e-07
HAS2-AS1	SLC8A3	-0.469	2.45028e-06
HAS2-AS1	SYT12	-0.484	1.03249e-06
HAS2-AS1	TMCC2	-0.544	2.1569e-08
HAS2-AS1	TSPAN11	-0.451	6.60143e-06
IQCH-AS1	IQCF3	0.537	3.33745e-08
IQCH-AS1	OR4F17	0.534	4.08187e-08
IQCH-AS1	TCF7L2	0.476	1.66216e-06
IQCH-AS1	TMEM145	0.43	1.84992e-05
IQCH-AS1	TTLL7	0.41	4.83352e-05
LINC01287	CDYL2	0.455	5.16186e-06
LINC01549	BMP8A	0.451	6.39545e-06
LINC01549	BMP8B	0.546	1.79835e-08
LINC01549	CA3	0.5	3.97922e-07
LINC01549	CHMP4C	0.638	7.65868e-12
LINC01549	CHST13	0.405	6.30057e-05
LINC01549	COL22A1	0.487	8.50721e-07
LINC01549	COL8A2	-0.513	1.75585e-07
LINC01549	CORT	0.452	6.13835e-06
LINC01549	CYFIP2	0.589	6.72329e-10
LINC01549	DMP1	0.466	2.82091e-06
LINC01549	GNG4	0.532	4.77089e-08
LINC01549	GRAMD1B	0.563	5.08915e-09
LINC01549	LGR6	0.484	1.01042e-06
LINC01549	MFAP4	-0.428	2.12796e-05
LINC01549	OGN	-0.432	1.7161e-05
LINC01549	PHEX	0.42	3.0102e-05
LINC01549	PTN	-0.425	2.38936e-05
LINC01549	PTPRZ1	0.615	7.23996e-11
LINC01549	RHBDL2	0.429	2.03198e-05
LINC01549	SLC8A3	0.405	6.2607e-05
LINC01549	SYT12	0.449	7.06069e-06
LINC01549	TCF7L2	0.409	5.16912e-05
LINC01549	TMCC2	0.591	5.52263e-10
LINC01549	TPD52	0.459	4.14828e-06
LINC01551	AMELX	0.43	1.87812e-05
LINC01551	ARID3B	0.448	7.62141e-06
LINC01551	ASPDH	0.436	1.36889e-05
LINC01551	DHX57	0.468	2.59907e-06
LINC01551	GLTSCR1	0.411	4.65423e-05
LINC01551	IQCF3	0.762	1.09483e-18
LINC01551	OR4F17	0.65	2.4221e-12
LINC01551	SCGB3A2	0.447	7.98919e-06
LINC01551	STPG1	0.444	9.4234e-06
LINC01551	TMEM145	0.676	1.452e-13
LINC01551	TP53	0.422	2.73325e-05
LINC01551	ZNF461	0.502	3.49406e-07
PVRL3-AS1	DSCR8	0.421	2.9393e-05
PVRL3-AS1	HGF	0.41	4.83298e-05
RP11-162J8.3	ADGRD1	-0.505	2.76157e-07
RP11-162J8.3	BMP8A	-0.407	5.61292e-05
RP11-162J8.3	CGREF1	-0.417	3.49229e-05
RP11-162J8.3	EFHD1	-0.409	5.23083e-05
RP11-162J8.3	RGS4	0.404	6.60721e-05
RP11-162J8.3	SUGCT	0.401	7.44653e-05
RP11-1L9.1	ADGRD1	-0.45	6.72037e-06
RP11-1L9.1	CHRNA1	0.509	2.24235e-07
RP11-1L9.1	COL11A2	-0.45	6.84644e-06
RP11-1L9.1	COL13A1	-0.407	5.63075e-05
RP11-1L9.1	CPE	-0.494	5.7007e-07
RP11-1L9.1	FMO1	0.475	1.73873e-06
RP11-1L9.1	HGF	0.436	1.41633e-05
RP11-1L9.1	PDLIM3	0.449	7.07148e-06
RP11-1L9.1	RGS4	0.418	3.45859e-05
RP11-1L9.1	RHBDL2	-0.529	6.08208e-08
RP11-299J3.8	BAHCC1	0.407	5.66163e-05
RP11-299J3.8	CWF19L2	0.407	5.6807e-05
RP11-299J3.8	DHX57	0.669	3.2287e-13
RP11-299J3.8	GLTSCR1	0.588	7.08781e-10
RP11-299J3.8	NUCKS1	0.439	1.18633e-05
RP11-299J3.8	PLEKHA2	0.534	4.2112e-08
RP11-299J3.8	STPG1	0.521	9.94249e-08
RP11-299J3.8	USP28	0.574	2.29266e-09
RP11-299J3.8	ZNF362	0.539	3.07462e-08
RP11-345P4.10	STPG1	0.439	1.20639e-05
RP11-358L22.3	CAMK2B	0.839	1.64729e-25
RP11-358L22.3	SFTPB	0.449	7.30219e-06
RP11-383J24.1	BAHCC1	0.575	1.99545e-09
RP11-383J24.1	DHX57	0.498	4.3077e-07
RP11-383J24.1	GLTSCR1	0.544	2.05961e-08
RP11-383J24.1	PLEKHA2	0.543	2.20289e-08
RP11-383J24.1	STPG1	0.404	6.55945e-05
RP11-383J24.1	USP28	0.509	2.23492e-07
RP11-383J24.1	ZNF362	0.443	9.53496e-06
RP11-417E7.2	CHRNA1	0.434	1.54864e-05
RP11-417E7.2	FMO1	0.413	4.25021e-05
RP11-417E7.2	RGS4	0.481	1.2003e-06
RP11-417E7.2	SUGCT	0.409	5.26077e-05
RP11-417E7.2	VCAM1	0.423	2.59654e-05
RP11-426C22.5	ADGRD1	-0.436	1.40888e-05
RP11-426C22.5	C1QTNF3	0.42	3.02852e-05
RP11-426C22.5	CA3	-0.417	3.49747e-05
RP11-426C22.5	CHMP4C	-0.423	2.70213e-05
RP11-426C22.5	COL11A2	-0.41	4.828e-05
RP11-426C22.5	COL8A2	0.408	5.34534e-05
RP11-426C22.5	CPE	-0.461	3.67029e-06
RP11-426C22.5	CYFIP2	-0.431	1.76859e-05
RP11-426C22.5	EFHD1	-0.443	9.83841e-06
RP11-426C22.5	GBP1	0.464	3.13727e-06
RP11-426C22.5	GBP5	0.431	1.81881e-05
RP11-426C22.5	HGF	0.476	1.60467e-06
RP11-426C22.5	MFAP4	0.475	1.7582e-06
RP11-426C22.5	MSC	0.452	5.99421e-06
RP11-426C22.5	NPB	-0.424	2.55197e-05
RP11-426C22.5	RGS4	0.526	7.37731e-08
RP11-426C22.5	RHBDL2	-0.521	9.9095e-08
RP11-426C22.5	SLC8A3	-0.425	2.40814e-05
RP11-426C22.5	SUGCT	0.446	8.18185e-06
RP11-54O7.2	AGER	0.409	5.0901e-05
RP11-54O7.2	ARID3B	0.435	1.47176e-05
RP11-54O7.2	IQCF3	0.65	2.27043e-12
RP11-54O7.2	NPW	0.432	1.68361e-05
RP11-54O7.2	OR4F17	0.547	1.65495e-08
RP11-54O7.2	SYT15	0.537	3.33459e-08
RP11-54O7.2	TAC4	0.415	3.86873e-05
RP11-54O7.2	TMEM145	0.572	2.59627e-09
RP11-553A10.1	DSCR8	0.426	2.33462e-05
RP11-553A10.1	HGF	0.451	6.39367e-06
RP11-553A10.1	SSX2B	0.419	3.27545e-05
RP11-69E11.4	ADGRD1	0.454	5.52059e-06
RP11-69E11.4	BMP8A	0.882	3.86934e-31
RP11-69E11.4	BMP8B	0.786	1.85071e-20
RP11-69E11.4	CA3	0.458	4.30594e-06
RP11-69E11.4	CGREF1	0.498	4.26573e-07
RP11-69E11.4	CHMP4C	0.607	1.43974e-10
RP11-69E11.4	CHST13	0.539	3.05304e-08
RP11-69E11.4	COL11A2	0.424	2.54689e-05
RP11-69E11.4	COL13A1	0.458	4.34616e-06
RP11-69E11.4	COL22A1	0.613	8.45317e-11
RP11-69E11.4	CORT	0.503	3.22184e-07
RP11-69E11.4	CPE	0.448	7.44436e-06
RP11-69E11.4	CYFIP2	0.57	3.11036e-09
RP11-69E11.4	DMP1	0.696	1.3323e-14
RP11-69E11.4	EFHD1	0.52	1.10487e-07
RP11-69E11.4	GRAMD1B	0.516	1.37337e-07
RP11-69E11.4	HCRT	0.401	7.43033e-05
RP11-69E11.4	ISM1	0.435	1.47042e-05
RP11-69E11.4	ITGA10	0.404	6.40279e-05
RP11-69E11.4	LGR6	0.586	8.77017e-10
RP11-69E11.4	MEPE	0.56	6.57246e-09
RP11-69E11.4	PHEX	0.57	2.93296e-09
RP11-69E11.4	PTPRZ1	0.514	1.60896e-07
RP11-69E11.4	RASGRP2	0.558	7.60167e-09
RP11-69E11.4	RHBDL2	0.488	8.07305e-07
RP11-69E11.4	SLC8A3	0.514	1.63747e-07
RP11-69E11.4	SYT12	0.62	4.30342e-11
RP11-69E11.4	TAC4	0.434	1.56963e-05
RP11-69E11.4	TMCC2	0.588	6.99115e-10
RP11-69E11.4	TSPAN11	0.503	3.14033e-07
RP11-69E11.4	WIF1	0.531	5.25016e-08
RP11-817J15.3	ADGRD1	0.473	1.91427e-06
RP11-817J15.3	ASPN	-0.481	1.20313e-06
RP11-817J15.3	BMP8A	0.523	8.97078e-08
RP11-817J15.3	BMP8B	0.642	5.45434e-12
RP11-817J15.3	C11orf70	0.524	8.07161e-08
RP11-817J15.3	C1QTNF3	-0.528	6.44214e-08
RP11-817J15.3	CA3	0.598	3.06479e-10
RP11-817J15.3	CGREF1	0.471	2.16746e-06
RP11-817J15.3	CHMP4C	0.706	3.90792e-15
RP11-817J15.3	CHST13	0.489	7.44236e-07
RP11-817J15.3	CILP2	-0.458	4.43847e-06
RP11-817J15.3	COL11A2	0.402	7.21581e-05
RP11-817J15.3	COL22A1	0.61	1.13369e-10
RP11-817J15.3	COL8A2	-0.646	3.71087e-12
RP11-817J15.3	CORT	0.472	2.06935e-06
RP11-817J15.3	CPE	0.504	3.01185e-07
RP11-817J15.3	CPNE5	0.416	3.77775e-05
RP11-817J15.3	CYFIP2	0.558	7.47079e-09
RP11-817J15.3	DMP1	0.519	1.16743e-07
RP11-817J15.3	EFHD1	0.519	1.18386e-07
RP11-817J15.3	GNG4	0.446	8.30248e-06
RP11-817J15.3	GRAMD1B	0.608	1.2933e-10
RP11-817J15.3	ITGA10	0.416	3.72097e-05
RP11-817J15.3	KCNK17	0.558	7.549e-09
RP11-817J15.3	LGR6	0.506	2.67004e-07
RP11-817J15.3	MFAP4	-0.583	1.11545e-09
RP11-817J15.3	MLC1	0.523	8.79261e-08
RP11-817J15.3	MSC	-0.428	2.08995e-05
RP11-817J15.3	NPB	0.492	6.30332e-07
RP11-817J15.3	OGN	-0.533	4.54601e-08
RP11-817J15.3	PHEX	0.536	3.59808e-08
RP11-817J15.3	PTN	-0.426	2.31066e-05
RP11-817J15.3	PTPRZ1	0.628	2.06576e-11
RP11-817J15.3	PYGM	0.508	2.32316e-07
RP11-817J15.3	RASGRP2	0.55	1.34664e-08
RP11-817J15.3	RHBDL2	0.542	2.35977e-08
RP11-817J15.3	SLC8A3	0.557	8.35141e-09
RP11-817J15.3	SYT12	0.6	2.6615e-10
RP11-817J15.3	TAC4	0.516	1.37227e-07
RP11-817J15.3	TMCC2	0.581	1.28364e-09
RP11-81A22.5	AMELX	0.429	2.00198e-05
RP11-81A22.5	ASPN	-0.491	6.54021e-07
RP11-81A22.5	BMP8A	0.46	3.88305e-06
RP11-81A22.5	BMP8B	0.5	3.80839e-07
RP11-81A22.5	C1QTNF3	-0.482	1.15413e-06
RP11-81A22.5	CA3	0.558	7.80923e-09
RP11-81A22.5	CGREF1	0.51	2.0926e-07
RP11-81A22.5	CHMP4C	0.729	1.85342e-16
RP11-81A22.5	CHST13	0.4	7.8488e-05
RP11-81A22.5	COL11A2	0.464	3.18925e-06
RP11-81A22.5	COL22A1	0.503	3.22536e-07
RP11-81A22.5	COL8A2	-0.598	3.19127e-10
RP11-81A22.5	CORT	0.627	2.21739e-11
RP11-81A22.5	CPE	0.418	3.40502e-05
RP11-81A22.5	CPNE5	0.507	2.53069e-07
RP11-81A22.5	CYFIP2	0.749	8.66934e-18
RP11-81A22.5	DMP1	0.489	7.42427e-07
RP11-81A22.5	EFHD1	0.487	8.65827e-07
RP11-81A22.5	EPCAM	0.402	7.26338e-05
RP11-81A22.5	GNG4	0.54	2.80385e-08
RP11-81A22.5	GRAMD1B	0.592	5.16901e-10
RP11-81A22.5	ISM1	0.409	5.26986e-05
RP11-81A22.5	LGR6	0.513	1.72043e-07
RP11-81A22.5	MEPE	0.426	2.28927e-05
RP11-81A22.5	MFAP4	-0.542	2.44816e-08
RP11-81A22.5	MSC	-0.536	3.59333e-08
RP11-81A22.5	NPB	0.515	1.50685e-07
RP11-81A22.5	OGN	-0.519	1.14786e-07
RP11-81A22.5	PTN	-0.491	6.5583e-07
RP11-81A22.5	PTPRZ1	0.7	8.16839e-15
RP11-81A22.5	RASGRP2	0.458	4.4697e-06
RP11-81A22.5	RHBDL2	0.459	4.15731e-06
RP11-81A22.5	SLC8A3	0.469	2.38845e-06
RP11-81A22.5	SYT12	0.528	6.16831e-08
RP11-81A22.5	TMCC2	0.701	7.35793e-15
RP11-81A22.5	TPD52	0.501	3.74451e-07
RP11-81A22.5	VCAM1	-0.426	2.28809e-05
RP6-24A23.7	GPRC5A	0.44	1.16342e-05
RPPH1	SNX14	-0.488	8.24421e-07
RP1-261G23.7	AMELX	0.429	2.00198e-05
RP1-261G23.7	ASPN	-0.491	6.54021e-07
RP1-261G23.7	BMP8A	0.46	3.88305e-06
RP1-261G23.7	BMP8B	0.5	3.80839e-07
RP1-261G23.7	C1QTNF3	-0.482	1.15413e-06
RP1-261G23.7	CA3	0.558	7.80923e-09
RP1-261G23.7	CGREF1	0.51	2.0926e-07
RP1-261G23.7	CHMP4C	0.729	1.85342e-16
RP1-261G23.7	CHST13	0.4	7.8488e-05
RP1-261G23.7	COL11A2	0.464	3.18925e-06
RP1-261G23.7	COL22A1	0.503	3.22536e-07
RP1-261G23.7	COL8A2	-0.598	3.19127e-10
RP1-261G23.7	CORT	0.627	2.21739e-11
RP1-261G23.7	CPE	0.418	3.40502e-05
RP1-261G23.7	CPNE5	0.507	2.53069e-07
RP1-261G23.7	CYFIP2	0.749	8.66934e-18
RP1-261G23.7	DMP1	0.489	7.42427e-07
RP1-261G23.7	EFHD1	0.487	8.65827e-07
RP1-261G23.7	EPCAM	0.402	7.26338e-05
RP1-261G23.7	GNG4	0.54	2.80385e-08
RP1-261G23.7	GRAMD1B	0.592	5.16901e-10
RP1-261G23.7	ISM1	0.409	5.26986e-05
RP1-261G23.7	LGR6	0.513	1.72043e-07
RP1-261G23.7	MEPE	0.426	2.28927e-05
RP1-261G23.7	MFAP4	-0.542	2.44816e-08
RP1-261G23.7	MSC	-0.536	3.59333e-08
RP1-261G23.7	NPB	0.515	1.50685e-07
RP1-261G23.7	OGN	-0.519	1.14786e-07
RP1-261G23.7	PTN	-0.491	6.5583e-07
RP1-261G23.7	PTPRZ1	0.7	8.16839e-15
RP1-261G23.7	RASGRP2	0.458	4.4697e-06
RP1-261G23.7	RHBDL2	0.459	4.15731e-06
RP1-261G23.7	SLC8A3	0.469	2.38845e-06
RP1-261G23.7	SYT12	0.528	6.16831e-08
RP1-261G23.7	TMCC2	0.701	7.35793e-15
RP1-261G23.7	TPD52	0.501	3.74451e-07
RP1-261G23.7	VCAM1	-0.426	2.28809e-05
SATB2-AS1	ADGRD1	0.625	2.72712e-11
SATB2-AS1	BMP8A	0.648	3.01904e-12
SATB2-AS1	BMP8B	0.748	1.07371e-17
SATB2-AS1	C1QTNF3	-0.437	1.31717e-05
SATB2-AS1	CA3	0.686	4.54363e-14
SATB2-AS1	CGREF1	0.581	1.24131e-09
SATB2-AS1	CHAD	0.417	3.52961e-05
SATB2-AS1	CHMP4C	0.679	1.03609e-13
SATB2-AS1	CHST13	0.747	1.31502e-17
SATB2-AS1	COL11A2	0.564	4.66529e-09
SATB2-AS1	COL13A1	0.526	7.18476e-08
SATB2-AS1	COL22A1	0.79	7.31221e-21
SATB2-AS1	COL8A2	-0.43	1.91807e-05
SATB2-AS1	CORT	0.626	2.42804e-11
SATB2-AS1	CPE	0.585	8.79648e-10
SATB2-AS1	CPNE5	0.444	9.2647e-06
SATB2-AS1	CYFIP2	0.621	3.9914e-11
SATB2-AS1	DMP1	0.657	1.12517e-12
SATB2-AS1	EFHD1	0.585	9.17719e-10
SATB2-AS1	EPCAM	0.4	7.74039e-05
SATB2-AS1	GNG4	0.644	4.22807e-12
SATB2-AS1	GRAMD1B	0.654	1.63972e-12
SATB2-AS1	ISM1	0.459	4.20848e-06
SATB2-AS1	KCNK17	0.404	6.41967e-05
SATB2-AS1	LGR6	0.669	3.25329e-13
SATB2-AS1	LYNX1	0.42	3.09316e-05
SATB2-AS1	MEPE	0.469	2.36862e-06
SATB2-AS1	MFAP4	-0.524	8.21255e-08
SATB2-AS1	MLC1	0.484	1.04685e-06
SATB2-AS1	MSC	-0.416	3.80585e-05
SATB2-AS1	NPB	0.582	1.20545e-09
SATB2-AS1	OGN	-0.459	4.08016e-06
SATB2-AS1	PHEX	0.599	2.75211e-10
SATB2-AS1	PTPRZ1	0.646	3.72399e-12
SATB2-AS1	PYGM	0.485	9.42125e-07
SATB2-AS1	RASGRP2	0.462	3.55124e-06
SATB2-AS1	RHBDL2	0.689	3.33546e-14
SATB2-AS1	SEMA6D	0.458	4.3731e-06
SATB2-AS1	SLC13A5	0.445	8.93889e-06
SATB2-AS1	SLC8A3	0.711	2.14899e-15
SATB2-AS1	SYT12	0.57	3.12617e-09
SATB2-AS1	TAC4	0.455	5.07506e-06
SATB2-AS1	TMCC2	0.77	2.98786e-19
SATB2-AS1	TPD52	0.516	1.38774e-07
SATB2-AS1	TSPAN11	0.552	1.14287e-08
SATB2-AS1	WIF1	0.453	5.64743e-06
SNHG23	APOD	0.455	5.08424e-06
SNHG23	ARID3B	0.411	4.78544e-05
SNHG23	ASPDH	0.509	2.19127e-07
SNHG23	IL17B	0.412	4.49555e-05
SNHG23	IQCF3	0.519	1.11901e-07
SNHG23	MFAP4	0.489	7.53268e-07
SNHG23	MYH3	0.532	4.88587e-08
SNHG23	NOX4	0.422	2.73997e-05
SNHG23	NPB	-0.446	8.46667e-06
SNHG23	OR4F17	0.595	3.93337e-10
SNHG23	PDLIM3	0.464	3.13353e-06
SNHG23	RGS4	0.496	4.95694e-07
SNHG23	RHBDL2	-0.403	6.89193e-05
SNHG23	SCGB3A2	0.433	1.64015e-05
SNHG23	TMEM145	0.482	1.15446e-06
SNHG23	ZNF461	0.555	9.43656e-09
TRMT2B-AS1	AMELX	0.515	1.48765e-07
TRMT2B-AS1	ARID3B	0.566	4.00376e-09
TRMT2B-AS1	CRYBA2	0.457	4.57664e-06
TRMT2B-AS1	IQCF3	0.595	3.94476e-10
TRMT2B-AS1	OR4F17	0.57	2.91025e-09
TRMT2B-AS1	SEMA6D	0.486	9.10693e-07
TRMT2B-AS1	SYT15	0.443	9.66334e-06
TRMT2B-AS1	TMEM145	0.686	4.39688e-14
TRMT2B-AS1	ZNF461	0.497	4.54859e-07
XXbac-BPG252P9.9	ARID3B	0.449	6.99e-06
XXbac-BPG252P9.9	TCF7L2	0.52	1.08e-07
XXbac-BPG252P9.9	TMCC2	0.435	1.47e-05
