# Supplementary material for: The lncRNAs RP1-261G23.7, RP11-69E11.4 and SATB2-AS1 are a novel clinical signature for predicting recurrent osteosarcoma
Source: Biosci Rep. 2020 Jan 6;40(1):BSR20191251. doi: 10.1042/BSR20191251 (PMC6944665; doi:10.1042/BSR20191251)
Supplement: Supplementary Tables S1-S6 [file BSR-2019-1251_supp.zip › BSR-2019-1251_suppS3.xlsx]

## Sheet: Sheet1
Table S3 Univariate Cox proportional hazards regression analysis (P <0.05) of the differentially expressed lncRNAs profiling data in the training dataset.
lncRNAID	coef	p	HR	confidence-lower	confidence-upper
SATB2.AS1	0.0197331	0.00822798	1.01993	1.00511	1.03497
RP1.261G23.7	0.0105741	0.00994847	1.01063	1.00254	1.01879
RP11.69E11.4	0.0111668	0.0145232	1.01123	1.00221	1.02033
RP11.817J15.3	0.0167461	0.0262733	1.01689	1.00198	1.03202
