# Supplementary material for: The lncRNAs RP1-261G23.7, RP11-69E11.4 and SATB2-AS1 are a novel clinical signature for predicting recurrent osteosarcoma
Source: Biosci Rep. 2020 Jan 6;40(1):BSR20191251. doi: 10.1042/BSR20191251 (PMC6944665; doi:10.1042/BSR20191251)
Supplement: Supplementary Tables S1-S6 [file BSR-2019-1251_supp.zip › BSR-2019-1251_suppS4.xlsx]

## Sheet: Sheet1
Table S4 Multivariate Cox regression analysis (P <0.05) of the 4 lncRNAs profiling data in the training dataset.
lncRNA	coef	exp(coef)	se(coef)	p
RP1.261G23.7	0.01488	1.01499	0.004258	0.000475	***
SATB2.AS1	0.02085	1.02107	0.008271	0.011708	*
RP11.69E11.4	0.010541	1.0106	0.005126	0.039751	*
