# Supplementary material for: The lncRNAs RP1-261G23.7, RP11-69E11.4 and SATB2-AS1 are a novel clinical signature for predicting recurrent osteosarcoma
Source: Biosci Rep. 2020 Jan 6;40(1):BSR20191251. doi: 10.1042/BSR20191251 (PMC6944665; doi:10.1042/BSR20191251)
Supplement: Supplementary Tables S1-S6 [file BSR-2019-1251_supp.zip › BSR-2019-1251_suppS5.xlsx]

## Sheet: Sheet1
Table S5 The signature riskScore composed of 3 lncRNA combinations in the training and test dataset.
training					test
id	futime	fustat	riskScore	risk	id	futime	fustat	riskScore	risk
TARGET.40.0A4HXS	8.07671	0	0.494084	low	TARGET.40.PANXSC	1.00274	1	0.377896	low
TARGET.40.PAMHYN	10.6849	0	0.519979	low	TARGET.40.PAKXLD	1.58356	1	4.87205	high
TARGET.40.PAVALD	1.50959	0	0.429255	low	TARGET.40.PAMHLF	5.2411	0	0.72106	high
TARGET.40.0A4I8U	2.69315	0	0.253904	low	TARGET.40.0A4I4A	4.33699	0	0.48202	low
TARGET.40.PAMRHD	0.106849	1	3.98396	high	TARGET.40.PARGTM	7.15068	0	1.92269	high
TARGET.40.PAUUML	1.8411	0	0.409227	low	TARGET.40.PATMIF	4.32877	0	0.313996	low
TARGET.40.PATJVI	4.31507	0	0.20128	low	TARGET.40.0A4HMC	1.03288	0	0.662115	high
TARGET.40.PAKFVX	0.989041	1	0.904008	high	TARGET.40.PATKSS	0.172603	1	1.10769	high
TARGET.40.PANMIG	1.40548	1	0.666448	high	TARGET.40.PARBGW	0.783562	0	0.670842	high
TARGET.40.PALFYN	1.78356	1	0.552797	low	TARGET.40.0A4I6O	1.32603	1	1.78432	high
TARGET.40.PAMTCM	8.22466	0	0.272586	low	TARGET.40.PAMEKS	1.05479	1	2.75858	high
TARGET.40.PARJXU	2.22192	1	1.91189	high	TARGET.40.PALKGN	5.8137	0	0.21672	low
TARGET.40.PARFTG	0.145205	1	2.64183	high	TARGET.40.PAUVUL	0.649315	1	1.89098	high
TARGET.40.PAPIJR	4.70959	0	0.451577	low	TARGET.40.PASNZV	4.7863	0	2.78181	high
TARGET.40.PALWWX	5.92603	0	0.617119	low	TARGET.40.PAUTWB	1.63836	1	1.03536	high
TARGET.40.PAMJXS	8.72329	1	1.18316	high	TARGET.40.0A4HX8	8.35616	0	0.837266	high
TARGET.40.0A4I65	5.46027	1	0.916753	high	TARGET.40.PANZZJ	4.2137	0	0.330867	low
TARGET.40.PAPXGT	6.92055	0	0.569595	low	TARGET.40.PASEBY	0.115068	1	1.05677	high
TARGET.40.PATMXR	0.186301	1	2.63462	high	TARGET.40.PATUXZ	1.39726	1	3.76008	high
TARGET.40.PATMPU	1.36438	1	2.68225	high	TARGET.40.PARKAF	0.153425	1	1.01877	high
TARGET.40.PAPNVD	1.6274	1	2.33027	high	TARGET.40.PAUYTT	1.5863	0	0.219513	low
TARGET.40.PATPBS	4.02192	0	0.928601	high	TARGET.40.PASYUK	5.12329	0	0.312471	low
TARGET.40.0A4I0U	6.07123	0	0.742399	high	TARGET.40.PALECC	1.05205	1	4.14832	high
TARGET.40.NAASJI	1.06301	1	0.488103	low	TARGET.40.PASRNE	1.40274	1	1.2201	high
TARGET.40.0A4I0Q	1.42192	1	1.18831	high	TARGET.40.PANSEN	6.18082	0	0.858452	high
TARGET.40.PAMYYJ	0.350685	1	0.599961	low	TARGET.40.0A4I3S	5.05205	0	0.457345	low
TARGET.40.PALHRL	11.9836	0	0.318758	low	TARGET.40.NAAEDH	0.986301	1	1.0462	high
TARGET.40.PALZGU	3.97808	1	1.41167	high	TARGET.40.PANVJJ	8.47945	0	0.411161	low
TARGET.40.0A4I8S	0.863014	1	1.21971	high	TARGET.40.0A4I48	4.4274	0	0.914023	high
TARGET.40.0A4I8O	1.09589	1	0.354457	low	TARGET.40.0A4HLD	10.811	0	1.68118	high
TARGET.40.PAVDTY	1.01096	0	0.768174	high	TARGET.40.0A4I4M	1.93973	0	0.724223	high
TARGET.40.0A4HY5	0.59726	1	0.612405	low
TARGET.40.PANGRW	9.25479	0	0.362091	low
TARGET.40.PASKZZ	1.48493	0	0.263326	low
TARGET.40.PASFCV	5.64932	0	0.216037	low
TARGET.40.PASEFS	5.7863	0	0.550371	low
TARGET.40.PAKZZK	1.23836	1	0.948795	high
TARGET.40.PAPKWD	0.526027	1	0.545873	low
TARGET.40.0A4I42	0.961644	1	3.62151	high
TARGET.40.PATEEM	2.63288	1	1.40564	high
TARGET.40.PAUBIT	2.81918	0	0.352772	low
TARGET.40.0A4I0W	1.87123	0	0.39174	low
TARGET.40.0A4I3W	1.1726	1	1.79075	high
TARGET.40.PASSLM	5.10959	1	1.11425	high
TARGET.40.PATAWV	4.66301	0	0.256681	low
TARGET.40.PAVCLP	1.4	0	0.412967	low
TARGET.40.NAAEDA	0.983562	1	0.433026	low
TARGET.40.PAVECB	1.30411	0	0.184613	low
TARGET.40.0A4I5B	1.69589	0	1.29883	high
TARGET.40.PAPWWC	5.29589	1	1.85695	high
TARGET.40.PAUXPZ	1.14795	1	0.807902	high
TARGET.40.PANPUM	0.126027	1	0.654475	high
TARGET.40.PALKDP	8.99178	0	0.951841	high
TARGET.40.PANZHX	2.22466	1	0.333253	low
TARGET.40.PAMLKS	0.194521	1	0.957747	high
TARGET.40.NAASJK	2.07123	1	0.555733	low
TARGET.40.NAAEDI	0.750685	1	2.38512	high
TARGET.40.PAUTYB	1.44384	1	1.74281	high
TARGET.40.PASUUH	4.45205	0	0.460305	low
TARGET.40.0A4I4O	0.643836	1	0.64175	low
TARGET.40.PARDAX	0.287671	1	3.59885	high
