# Supplementary material for: The lncRNAs RP1-261G23.7, RP11-69E11.4 and SATB2-AS1 are a novel clinical signature for predicting recurrent osteosarcoma
Source: Biosci Rep. 2020 Jan 6;40(1):BSR20191251. doi: 10.1042/BSR20191251 (PMC6944665; doi:10.1042/BSR20191251)
Supplement: Supplementary Tables S1-S6 [file BSR-2019-1251_supp.zip › BSR-2019-1251_suppS6.xlsx]

## Sheet: Sheet1
Table S6 The 3 lncRNAs-mRNAs co-expression and the 3 lncRNAs-function network
lncRNA	mRNA	cor	pvalue		lncRNA	function
RP11-69E11.4	ADGRD1	0.454	5.52059e-06		RP11-69E11.4	ossification
RP11-69E11.4	BMP8A	0.882	3.86934e-31		RP11-69E11.4	extracellular region
RP11-69E11.4	BMP8B	0.786	1.85071e-20		RP11-69E11.4	proteinaceous extracellular matrix
RP11-69E11.4	CA3	0.458	4.30594e-06		RP11-69E11.4	skeletal system development
RP11-69E11.4	CGREF1	0.498	4.26573e-07		RP11-69E11.4	cartilage development
RP11-69E11.4	CHMP4C	0.607	1.43974e-10		RP11-69E11.4	cell junction
RP11-69E11.4	CHST13	0.539	3.05304e-08		RP11-69E11.4	collagen trimer
RP11-69E11.4	COL11A2	0.424	2.54689e-05		RP11-69E11.4	calcium ion binding
RP11-69E11.4	COL13A1	0.458	4.34616e-06		RP11-69E11.4	Wnt signaling pathway
RP11-69E11.4	COL22A1	0.613	8.45317e-11		RP11-69E11.4	extracellular matrix organization
RP11-69E11.4	CORT	0.503	3.22184e-07		RP11-69E11.4	endoplasmic reticulum lumen
RP11-69E11.4	CPE	0.448	7.44436e-06		RP11-69E11.4	perinuclear region of cytoplasm
RP11-69E11.4	CYFIP2	0.57	3.11036e-09		RP11-69E11.4	extracellular space
RP11-69E11.4	DMP1	0.696	1.3323e-14		RP11-69E11.4	integral component of plasma membrane
RP11-69E11.4	EFHD1	0.52	1.10487e-07		RP11-69E11.4	plasma membrane
RP11-69E11.4	GRAMD1B	0.516	1.37337e-07		RP11-69E11.4	integral component of membrane
RP11-69E11.4	HCRT	0.401	7.43033e-05		RP11-69E11.4	zinc ion binding
RP11-69E11.4	ISM1	0.435	1.47042e-05		RP11-69E11.4	metal ion binding
RP11-69E11.4	ITGA10	0.404	6.40279e-05		RP11-69E11.4	extracellular exosome
RP11-69E11.4	LGR6	0.586	8.77017e-10		RP11-69E11.4	membrane
RP11-69E11.4	MEPE	0.56	6.57246e-09		RP11-69E11.4	cytosol
RP11-69E11.4	PHEX	0.57	2.93296e-09		RP11-69E11.4	protein binding
RP11-69E11.4	PTPRZ1	0.514	1.60896e-07		RP11-69E11.4	cytoplasm
RP11-69E11.4	RASGRP2	0.558	7.60167e-09		RP11-69E11.4	nucleus
RP11-69E11.4	RHBDL2	0.488	8.07305e-07		RP11-69E11.4	Protein digestion and absorption
RP11-69E11.4	SLC8A3	0.514	1.63747e-07		RP1-261G23.7	proteinaceous extracellular matrix
RP11-69E11.4	SYT12	0.62	4.30342e-11		RP1-261G23.7	growth factor activity
RP11-69E11.4	TAC4	0.434	1.56963e-05		RP1-261G23.7	ossification
RP11-69E11.4	TMCC2	0.588	6.99115e-10		RP1-261G23.7	collagen trimer
RP11-69E11.4	TSPAN11	0.503	3.14033e-07		RP1-261G23.7	extracellular region
RP11-69E11.4	WIF1	0.531	5.25016e-08		RP1-261G23.7	biomineral tissue development
RP1-261G23.7	AMELX	0.429	2.00198e-05		RP1-261G23.7	calcium ion binding
RP1-261G23.7	ASPN	-0.491	6.54021e-07		RP1-261G23.7	long-term synaptic potentiation
RP1-261G23.7	BMP8A	0.46	3.88305e-06		RP1-261G23.7	cartilage development
RP1-261G23.7	BMP8B	0.5	3.80839e-07		RP1-261G23.7	extracellular matrix structural constituent
RP1-261G23.7	C1QTNF3	-0.482	1.15413e-06		RP1-261G23.7	extracellular space
RP1-261G23.7	CA3	0.558	7.80923e-09		RP1-261G23.7	single organismal cell-cell adhesion
RP1-261G23.7	CGREF1	0.51	2.0926e-07		RP1-261G23.7	extracellular matrix
RP1-261G23.7	CHMP4C	0.729	1.85342e-16		RP1-261G23.7	skeletal system development
RP1-261G23.7	CHST13	0.4	7.8488e-05		RP1-261G23.7	extracellular exosome
RP1-261G23.7	COL11A2	0.464	3.18925e-06		RP1-261G23.7	extracellular matrix organization
RP1-261G23.7	COL22A1	0.503	3.22536e-07		RP1-261G23.7	endoplasmic reticulum lumen
RP1-261G23.7	COL8A2	-0.598	3.19127e-10		RP1-261G23.7	cell adhesion
RP1-261G23.7	CORT	0.627	2.21739e-11		RP1-261G23.7	cell junction
RP1-261G23.7	CPE	0.418	3.40502e-05		RP1-261G23.7	neuron projection
RP1-261G23.7	CPNE5	0.507	2.53069e-07		RP1-261G23.7	cell surface
RP1-261G23.7	CYFIP2	0.749	8.66934e-18		RP1-261G23.7	perinuclear region of cytoplasm
RP1-261G23.7	DMP1	0.489	7.42427e-07		RP1-261G23.7	endoplasmic reticulum
RP1-261G23.7	EFHD1	0.487	8.65827e-07		RP1-261G23.7	membrane
RP1-261G23.7	EPCAM	0.402	7.26338e-05		RP1-261G23.7	G-protein coupled receptor signaling pathway
RP1-261G23.7	GNG4	0.54	2.80385e-08		RP1-261G23.7	integral component of plasma membrane
RP1-261G23.7	GRAMD1B	0.592	5.16901e-10		RP1-261G23.7	plasma membrane
RP1-261G23.7	ISM1	0.409	5.26986e-05		RP1-261G23.7	integral component of membrane
RP1-261G23.7	LGR6	0.513	1.72043e-07		RP1-261G23.7	protein binding
RP1-261G23.7	MEPE	0.426	2.28927e-05		RP1-261G23.7	cytosol
RP1-261G23.7	MFAP4	-0.542	2.44816e-08		RP1-261G23.7	cytoplasm
RP1-261G23.7	MSC	-0.536	3.59333e-08		RP1-261G23.7	nucleus
RP1-261G23.7	NPB	0.515	1.50685e-07		RP1-261G23.7	Protein digestion and absorption
RP1-261G23.7	OGN	-0.519	1.14786e-07		SATB2-AS1	collagen trimer
RP1-261G23.7	PTN	-0.491	6.5583e-07		SATB2-AS1	collagen catabolic process
RP1-261G23.7	PTPRZ1	0.7	8.16839e-15		SATB2-AS1	endoplasmic reticulum lumen
RP1-261G23.7	RASGRP2	0.458	4.4697e-06		SATB2-AS1	Protein digestion and absorption
RP1-261G23.7	RHBDL2	0.459	4.15731e-06		SATB2-AS1	PI3K-Akt signaling pathway
RP1-261G23.7	SLC8A3	0.469	2.38845e-06
RP1-261G23.7	SYT12	0.528	6.16831e-08
RP1-261G23.7	TMCC2	0.701	7.35793e-15
RP1-261G23.7	TPD52	0.501	3.74451e-07
RP1-261G23.7	VCAM1	-0.426	2.28809e-05
SATB2-AS1	ADGRD1	0.625	2.72712e-11
SATB2-AS1	BMP8A	0.648	3.01904e-12
SATB2-AS1	BMP8B	0.748	1.07371e-17
SATB2-AS1	C1QTNF3	-0.437	1.31717e-05
SATB2-AS1	CA3	0.686	4.54363e-14
SATB2-AS1	CGREF1	0.581	1.24131e-09
SATB2-AS1	CHAD	0.417	3.52961e-05
SATB2-AS1	CHMP4C	0.679	1.03609e-13
SATB2-AS1	CHST13	0.747	1.31502e-17
SATB2-AS1	COL11A2	0.564	4.66529e-09
SATB2-AS1	COL13A1	0.526	7.18476e-08
SATB2-AS1	COL22A1	0.79	7.31221e-21
SATB2-AS1	COL8A2	-0.43	1.91807e-05
SATB2-AS1	CORT	0.626	2.42804e-11
SATB2-AS1	CPE	0.585	8.79648e-10
SATB2-AS1	CPNE5	0.444	9.2647e-06
SATB2-AS1	CYFIP2	0.621	3.9914e-11
SATB2-AS1	DMP1	0.657	1.12517e-12
SATB2-AS1	EFHD1	0.585	9.17719e-10
SATB2-AS1	EPCAM	0.4	7.74039e-05
SATB2-AS1	GNG4	0.644	4.22807e-12
SATB2-AS1	GRAMD1B	0.654	1.63972e-12
SATB2-AS1	ISM1	0.459	4.20848e-06
SATB2-AS1	KCNK17	0.404	6.41967e-05
SATB2-AS1	LGR6	0.669	3.25329e-13
SATB2-AS1	LYNX1	0.42	3.09316e-05
SATB2-AS1	MEPE	0.469	2.36862e-06
SATB2-AS1	MFAP4	-0.524	8.21255e-08
SATB2-AS1	MLC1	0.484	1.04685e-06
SATB2-AS1	MSC	-0.416	3.80585e-05
SATB2-AS1	NPB	0.582	1.20545e-09
SATB2-AS1	OGN	-0.459	4.08016e-06
SATB2-AS1	PHEX	0.599	2.75211e-10
SATB2-AS1	PTPRZ1	0.646	3.72399e-12
SATB2-AS1	PYGM	0.485	9.42125e-07
SATB2-AS1	RASGRP2	0.462	3.55124e-06
SATB2-AS1	RHBDL2	0.689	3.33546e-14
SATB2-AS1	SEMA6D	0.458	4.3731e-06
SATB2-AS1	SLC13A5	0.445	8.93889e-06
SATB2-AS1	SLC8A3	0.711	2.14899e-15
SATB2-AS1	SYT12	0.57	3.12617e-09
SATB2-AS1	TAC4	0.455	5.07506e-06
SATB2-AS1	TMCC2	0.77	2.98786e-19
SATB2-AS1	TPD52	0.516	1.38774e-07
SATB2-AS1	TSPAN11	0.552	1.14287e-08
SATB2-AS1	WIF1	0.453	5.64743e-06
